# Supplementary material for: Nitric oxide inhibits ten-eleven translocation DNA demethylases to regulate 5mC and 5hmC across the genome
Source: Nat Commun. 2025 Feb 18;16:1732. doi: 10.1038/s41467-025-56928-1 (PMC11836389; doi:10.1038/s41467-025-56928-1)
Supplement: Supplementary file 4 — Supplementary Data 1 [file 41467_2025_56928_MOESM4_ESM.xlsx]

## Sheet: Sheet1
Data for Supplementary Figures 1. Modeling Simulations of NO, O2, and NO-donor concentrations
Data for Supp Fig 1a			Data for Supp Fig 1b				Data for Supp Fig 1c					Data for Supp Fig 1d
Sper/NO uM	[NO]ss		Hours	DEA/NO	Sper/NO		Hours	Sper/NO	DEA/NO	Without NO		Hours	[NO] (uM) 50	[NO] (uM) 75	[NO] (uM) 100	[NO] (uM) 150
15	1.06071		0	21.9529	300		0.15	214.65	214.866	220		0	0	0	0	0
50	1.82736		0.05	19.2773	297.3		0.2	213.17	212.263	220		0.16667	0.1778	0.2714	0.3581	0.525
100	2.51227		0.1	16.9279	294.624		0.25	211.858	209.667	220		0.33333	0.3368	0.4904	0.6188	0.8588
150	3.03771		0.15	14.8645	291.973		0.3	210.695	207.092	220		0.5	0.4539	0.6249	0.7655	0.9956
165	3.08933		0.2	13.0527	289.345		0.35	209.665	204.54	220		0.66667	0.5268	0.6938	0.8252	1.0412
190	3.39618		0.25	11.4617	286.741		0.4	208.754	202.01	220		0.83333	0.5681	0.7249	0.8499	1.0607
200	3.47838		0.3	10.0633	284.16		0.45	207.946	199.503	220		1	0.5897	0.7395	0.8635	1.0667
230	3.72211		0.35	8.83559	281.602		0.5	207.23	197.019	220		1.16667	0.601	0.7477	0.8686	1.0686
300	4.22225		0.4	7.75766	279.068		0.55	206.594	194.557	220		1.33333	0.6073	0.7513	0.8704	1.0688
350	4.54722		0.45	6.8088	276.556		0.6	206.031	192.117	220		1.5	0.6109	0.7526	0.8708	1.0688
400	4.91915		0.5	5.97725	274.066		0.65	205.533	189.699	220		1.66667	0.6126	0.753	0.8707	1.0686
500	5.40835		0.55	5.24615	271.599		0.7	205.093	187.302	220		1.83333	0.6132	0.7525	0.8704	1.0683
800	6.79628		0.6	4.60519	269.154		0.75	204.704	184.927	220		2	0.6132	0.7521	0.87	1.068
1000	7.57751		0.65	4.04284	266.731		0.8	204.357	182.575	220		2.16667	0.6132	0.7517	0.8695	1.0677
1200	8.28558		0.7	3.54959	264.329		0.85	204.047	180.243	220		2.33333	0.6129	0.7513	0.8691	1.0673
			0.75	3.11647	261.948		0.9	203.772	177.932	220		2.5	0.6125	0.7509	0.8686	1.0669
			0.8	2.73619	259.59		0.95	203.527	175.641	220		2.66667	0.6121	0.7505	0.8682	1.0666
			0.85	2.40232	257.253		1	203.308	173.372	220		2.83333	0.6116	0.7501	0.8677	1.0662
			0.9	2.10918	254.936		1.05	203.112	171.124	220		3	0.6111	0.7497	0.8673	1.0659
			0.95	1.85174	252.64		1.1	202.938	168.896	220		3.16667	0.6106	0.7493	0.8668	1.0655
			1	1.62522	250.365		1.15	202.782	166.687	220		3.33333	0.6102	0.7489	0.8663	1.0651
			1.05	1.42667	248.111		1.2	202.644	164.498	220		3.5	0.6096	0.7485	0.8659	1.0648
			1.1	1.25243	245.876		1.25	202.521	162.33	220		3.66667	0.6091	0.7481	0.8654	1.0644
			1.15	1.09925	243.662		1.3	202.411	160.183	220		3.83333	0.6086	0.7477	0.8649	1.064
			1.2	0.96572	241.467		1.35	202.311	158.055	220		4	0.608	0.7473	0.8645	1.0637
			1.25	0.84939	239.292		1.4	202.222	155.946	220		4.16667	0.6075	0.7469	0.864	1.0633
			1.3	0.74709	237.139		1.45	202.142	153.856	220		4.33333	0.607	0.7465	0.8635	1.0629
			1.35	0.65626	235.004		1.5	202.071	151.786	220		4.5	0.6065	0.7461	0.863	1.0626
			1.4	0.57647	232.889		1.55	202.006	149.734	220		4.66667	0.606	0.7457	0.8626	1.0622
			1.45	0.50625	230.792		1.6	201.948	147.701	220		4.83333	0.6055	0.7453	0.8621	1.0618
			1.5	0.44416	228.715		1.65	201.895	145.687	220		5	0.605	0.7449	0.8616	1.0615
			1.55	0.38969	226.656		1.7	201.847	143.691	220		5.16667	0.6045	0.7445	0.8611	1.0611
			1.6	0.34199	224.616		1.75	201.803	141.714	220		5.33333	0.604	0.7441	0.8607	1.0607
			1.65	0.30013	222.595		1.8	201.764	139.754	220		5.5	0.6035	0.7437	0.8602	1.0604
			1.7	0.26352	220.592		1.85	201.727	137.812	220		5.66667	0.603	0.7433	0.8597	1.06
			1.75	0.23146	218.607		1.9	201.694	135.887	220		5.83333	0.6025	0.7429	0.8592	1.0596
			1.8	0.20322	216.64		1.95	201.663	133.981	220		6	0.602	0.7425	0.8587	1.0593
			1.85	0.17833	214.691		2	201.635	132.091	220		6.16667	0.6015	0.7421	0.8583	1.0589
			1.9	0.15655	212.759		2.05	201.609	130.219	220		6.33333	0.601	0.7417	0.8578	1.0585
			1.95	0.13747	210.844		2.1	201.585	128.364	220		6.5	0.6005	0.7413	0.8573	1.0582
			2	0.12074	208.947		2.15	201.563	126.526	220		6.66667	0.6	0.7409	0.8568	1.0578
			2.05	0.10601	207.067		2.2	201.544	124.704	220		6.83333	0.5995	0.7405	0.8564	1.0574
			2.1	0.09293	205.203		2.25	201.526	122.899	220		7	0.599	0.7401	0.8559	1.0571
			2.15	0.08124	203.357		2.3	201.509	121.111	220		7.16667	0.5985	0.7397	0.8554	1.0567
			2.2	0.07072	201.527		2.35	201.495	119.339	220		7.33333	0.598	0.7393	0.8549	1.0563
			2.25	0.06119	199.713		2.4	201.482	117.583	220		7.5	0.5975	0.7389	0.8544	1.056
			2.3	0.05259	197.916		2.45	201.47	115.843	220		7.66667	0.597	0.7385	0.854	1.0556
			2.35	0.04481	196.135		2.5	201.46	114.119	220		7.83333	0.5965	0.7381	0.8535	1.0552
			2.4	0.03779	194.37		2.55	201.452	112.41	220		8	0.596	0.7377	0.853	1.0549
			2.45	0.03145	192.62		2.6	201.444	110.717	220		8.16667	0.5955	0.7373	0.8525	1.0545
			2.5	0.02578	190.887		2.65	201.439	109.04	220		8.33333	0.595	0.7369	0.8521	1.0541
			2.55	0.02073	189.169		2.7	201.434	107.378	220		8.5	0.5945	0.7365	0.8516	1.0538
			2.6	0.01628	187.466		2.75	201.431	105.731	220		8.66667	0.594	0.7361	0.8511	1.0534
			2.65	0.0124	185.779		2.8	201.429	104.1	220		8.83333	0.5935	0.7357	0.8506	1.053
			2.7	0.00907	184.107		2.85	201.429	102.483	220		9	0.593	0.7353	0.8501	1.0527
			2.75	0.00626	182.45		2.9	201.43	100.881	220		9.16667	0.5925	0.7349	0.8497	1.0523
			2.8	0.00397	180.808		2.95	201.432	99.2942	220		9.33333	0.592	0.7345	0.8492	1.0519
			2.85	0.00218	179.181		3	201.435	97.7216	220		9.5	0.5915	0.7341	0.8487	1.0516
			2.9	0.000871516	177.568		3.05		96.1636	220		9.66667	0.591	0.7337	0.8482	1.0512
			2.95	3.72952e-05	175.97							9.83333	0.5905	0.7333	0.8477	1.0508
			3	0	174.387							10	0.59	0.7329	0.8473	1.0505
			3.05	0	172.817							10.1667	0.5895	0.7325	0.8468	1.0501
												10.3333	0.589	0.7321	0.8463	1.0497
												10.5	0.5885	0.7317	0.8458	1.0494
												10.6667	0.588	0.7313	0.8453	1.049
												10.8333	0.5875	0.7309	0.8449	1.0486
												11	0.587	0.7305	0.8444	1.0483
												11.1667	0.5865	0.7301	0.8439	1.0479
												11.3333	0.586	0.7297	0.8434	1.0475
												11.5	0.5855	0.7293	0.843	1.0472
												11.6667	0.585	0.7289	0.8425	1.0468
												11.8333	0.5845	0.7285	0.842	1.0464
												12	0.584	0.7281	0.8415	1.0461
												12.1667	0.5835	0.7277	0.8411	1.0457
												12.3333	0.583	0.7273	0.8406	1.0453
												12.5	0.5825	0.7269	0.8401	1.045
												12.6667	0.582	0.7265	0.8396	1.0446
												12.8333	0.5815	0.7261	0.8392	1.0442
												13	0.581	0.7257	0.8387	1.0439
												13.1667	0.5805	0.7253	0.8382	1.0435
												13.3333	0.58	0.7249	0.8377	1.0431
												13.5	0.5795	0.7245	0.8373	1.0428
												13.6667	0.579	0.7241	0.8368	1.0424
												13.8333	0.5785	0.7237	0.8363	1.042
												14	0.578	0.7233	0.8358	1.0417
												14.1667	0.5775	0.7229	0.8354	1.0413
												14.3333	0.577	0.7225	0.8349	1.0409
												14.5	0.5765	0.7221	0.8344	1.0406
												14.6667	0.576	0.7217	0.8339	1.0402
												14.8333	0.5755	0.7213	0.8335	1.0398
