# Supplementary material for: Nitric oxide inhibits ten-eleven translocation DNA demethylases to regulate 5mC and 5hmC across the genome
Source: Nat Commun. 2025 Feb 18;16:1732. doi: 10.1038/s41467-025-56928-1 (PMC11836389; doi:10.1038/s41467-025-56928-1)
Supplement: Supplementary file 6 — Source Data [file 41467_2025_56928_MOESM6_ESM.xlsx]

## Sheet: Figure 1a
Figure 1a. Sper/NO dose course measuring 5mC and 5hmC
	Replicate 1		Replicate 2		Replicate 3
Sper/NO Concentration	5hmC relative intensity	5mC relative intensity	5hmC relative intensity	5mC relative intensity	5hmC relative intensity	5mC relative intensity
0	1	0	1	0	1	0
15.625	1	0	1	0	1	0
31.25	1	0	1	0	1	0
62.5	0.575472	0.424528	0.661074	0.338926	0.742	0.258
125	0.397354	0.602646	0.367347	0.632653	0.371	0.629
250	0	1	0	1	0.18	0.82
500	0	1	0	1	0	1

## Sheet: Figure 1b
Figure 1b. Determining IC50 of Sper/NO Inhibition via MALDI-TOF
	% product				Normalized to 100 % at 0 uM
Concentration	n=1	n=2		log(conc)	n=1	n=2
0	96.61	93.76		0	100	100		log(inhibitor) vs. response -- Variable slope (four parameters) - GraphPad program
15	81.87	90.05		1.17609	84.7428	96.0431		Best-fit values
50	88.61	96.78		1.69897	91.7193	103.221		Bottom	6.639
100	93.99	74.43		2	97.2881	79.3835		Top	96.94
150	74.23	48.17		2.17609	76.8347	51.3759		LogIC50	2.216
190	50.99	21.18		2.27875	52.7792	22.5896		HillSlope	-4.004
200	27.03	21.69		2.30103	27.9785	23.1335		IC50	164.3
230	26.96	14.683		2.36173	27.906	15.6602		Span	90.3
250	35.58	18.462		2.39794	36.8285	19.6907		Std. Error
300	21.08	14.089		2.47712	21.8197	15.0267		Bottom	2.79
350	13.63	14.68		2.54407	14.1083	15.657		Top	3.472
400	11.71	14.704		2.60206	12.1209	15.6826		LogIC50	0.02171
500	9.25	6.841		2.69897	9.57458	7.29629		HillSlope	0.7251
800	3.99	3.46		2.90309	4.13001	3.69027		Span	4.694
1000	2.39	2.57		3	2.47386	2.74104
1200	1.62	2.43		3.07918	1.67685	2.59172

## Sheet: Figure 1c
Table 1. Percent inhibition of TET2 by NO with different starting DNA substrates
% inhibition
Reaction	n=1	n=2	avg	sem
5mC -> 5hmC	68	39.67	53.835	14.165
5hmC -> 5fC	6.5	23.13	14.815	8.315
5fC -> 5caC	10	19.56	14.78	4.78

## Sheet: Figure 1d
Figure 1d. Reversible inhibition of TET by Sper/NO shown as 5hmC/(5hmC+5mC)
	Full Activity			Full Inhibition (Sper/NO)			Inhibition and Recovery (DEA/NO)
	Rep 1	Rep 2	Rep 3	Rep 1	Rep 2	Rep 3	Rep 1	Rep 2	Rep 3
Time 0h	0	0	0	0	0	0	0	0	0
Time 1h	1	1	1	0.335964	0.588975	0.42	0.49661	0.525	0.395
Time 2h	1	1	1	0.35587	0.530216	0.398	0.714602	0.0653	0.752
Time 3h	1	1	1	0.317955	0.518595	0.456	0.8593	0.980697	1
	Control 1h					DEA/NO 1h					Sper/NO 1h
	Control 2h					DEA/.NO 2h					Sper/NO 2h
	Control 3h
						DEA/NO 3h					Sper/NO 3h
	Control 0h					DEA/NO 0h					Sper/NO 0h
	Control 1h					DEA/NO 1h					Sper/NO 1h
	Control 2h					DEA/NO 2h					Sper/NO 2h
	Control 3h					DEA/NO 3h					Sper/NO 3h

## Sheet: Figure 1e
Figure 1e. Dot blot of 5hmC
Blank	5hmC densitometry
0	1
50	0.95248
100	1.10703
150	0.99493
200	1.03051
300	0.52087

## Sheet: Figure 1f-g
Figure 1f-g. Sper/NO ALKBH2 activity dose course and IC50
	[Sper/NO] (uM)
Time	0	100	200	300	500
0	1093	642	715	818	294
0.19667	358	421	375	316	278
0.39333	22	246	289	240	203
0.59	262	268	169	142	131
0.78667	209	191	186	65	69
0.985	372	191	228	75	130
1.18167	700	203	303	174	135
1.37833	871	324	392	181	148
1.575	1134	438	427	222	111
1.77333	1361	587	520	213	97
1.97	1574	748	603	289	105
2.16667	1735	879	718	325	128
2.36333	1920	1005	742	370	133
2.56167	2078	1106	824	420	136
2.75833	2348	1274	926	454	152
2.955	2430	1413	996	480	150
3.15167	2642	1489	1041	536	160
3.35	2842	1645	1130	531	180
3.54667	2947	1744	1207	619	175
3.74333	3081	1875	1258	616	190
3.94	3265	2002	1314	699	210
4.13833	3449	2089	1393	736	230
4.335	3585	2255	1447	781	267
4.53167	3754	2331	1521	811	253
4.72833	3812	2446	1575	884	243
4.92667	4004	2612	1634	871	281
5.12333	4140	2704	1692	918	279
5.32	4230	2828	1792	952	296
5.51667	4374	2944	1913	996	302
5.715	4516	3056	1943	1024	330
5.91167	4578	3150	2002	1064	326
6.10833	4749	3288	2049	1115	376
6.305	4885	3410	2137	1166	395
6.50333	4959	3473	2173	1178	391
6.7	5120	3579	2255	1224	405
6.89667	5199	3724	2332	1232	410
7.09333	5325	3813	2418	1301	414
7.29167	5492	3919	2470	1302	425
7.48833	5547	3999	2510	1401	446
7.685	5605	4074	2594	1408	477
7.88167	5798	4221	2667	1447	483
8.08	5896	4303	2686	1477	495
8.27667	5962	4440	2764	1560	507
8.47333	6102	4476	2890	1564	507
8.67	6164	4592	2909	1580	519
8.86833	6352	4654	2940	1627	554
9.065	6408	4749	3024	1668	560
9.26167	6528	4846	3102	1653	565
9.45833	6669	5004	3141	1737	571
9.65667	6714	5070	3155	1761	577
9.85333	6765	5173	3246	1807	605
10.05	6950	5211	3312	1824	630
10.2467	7042	5296	3364	1818	640
10.445	7069	5451	3429	1882	662
10.6417	7175	5471	3487	1892	665
10.8383	7304	5573	3543	1939	674
11.035	7376	5706	3592	1996	690
11.2333	7457	5734	3591	2016	712
11.43	7528	5811	3673	2062	723
11.6267	7606	5911	3762	2135	748
11.8233	7722	6044	3783	2101	767
12.0217	7761	6116	3845	2156	765
12.2183	7911	6194	3890	2206	758
12.415	7906	6196	3976	2221	795
12.6117	7973	6379	4000	2290	808
12.81	8060	6359	4062	2360	843
13.0067	8138	6502	4073	2342	842
13.2033	8193	6588	4147	2405	869
13.4	8230	6693	4261	2413	849
13.5983	8336	6732	4251	2498	891
13.795	8356	6775	4338	2494	896
13.9917	8458	6826	4331	2523	919
14.1883	8541	6983	4400	2561	937
14.3867	8593	7057	4396	2637	925
14.5833	8669	7080	4499	2639	938
14.78	8733	7208	4544	2657	962
14.9767	8725	7264	4604	2712	988
15.175	8858	7405	4679	2712	993
15.3717	8931	7442	4756	2771	1032
15.5683	8918	7522	4747	2816	1015
15.765	9037	7607	4771	2845	1018
15.9633	9049	7646	4893	2879	1039
16.16	9166	7713	4900	2910	1109
16.3567	9144	7781	4980	2977	1080
16.5533	9207	7934	5005	3049	1084
16.7517	9283	7971	5094	3061	1096
16.9483	9257	8070	5142	3102	1105
17.145	9514	8133	5213	3106	1133
17.3417	9522	8177	5244	3161	1140
17.54	9535	8285	5279	3157	1158
17.7367	9534	8363	5352	3266	1168
17.9333	9576	8478	5451	3281	1192
18.13	9704	8471	5435	3300	1210
18.3283	9667	8516	5510	3375	1246
18.525	9766	8691	5529	3359	1257
18.7217	9842	8663	5575	3368	1269
18.9183	9812	8804	5684	3419	1293
19.1167	9886	8866	5698	3526	1268
19.3133	9885	8957	5716	3496	1304
19.51	10038	8989	5746	3558	1328
19.7067	10007	9075	5817	3572	1301
19.905	10053	9124	5881	3656	1349
20.1017	10119	9154	5939	3648	1384
20.2983	10286	9262	5976	3727	1375
20.495	10210	9384	6048	3732	1356
20.6933	10303	9405	6106	3794	1408
20.89	10291	9477	6102	3843	1443
21.0867	10330	9540	6142	3860	1412
21.2833	10405	9666	6270	3878	1463
21.4817	10391	9646	6286	3873	1433
21.6783	10436	9771	6302	3933	1469
21.875	10497	9778	6379	3971	1469
22.0717	10559	9892	6417	4020	1496
22.27	10618	9963	6499	4078	1498
22.4667	10684	9983	6535	4057	1542
22.6633	10667	10020	6530	4134	1572
22.86	10762	10112	6633	4153	1583
23.0583	10679	10281	6628	4159	1575
23.255	10765	10209	6712	4237	1573
23.4517	10765	10309	6751	4260	1608
23.6483	10846	10383	6804	4272	1606
23.8467	10902	10447	6843	4343	1636
24.0433	10924	10511	6919	4378	1653
24.24	10958	10590	6907	4366	1645
24.4367	11040	10676	7025	4407	1665
24.635	11046	10654	6988	4489	1665
24.8317	11070	10747	7147	4478	1717
25.0283	11145	10850	7150	4537	1716
25.225	11149	10856	7213	4569	1699
25.4233	11202	10899	7208	4586	1753
25.62	11152	10965	7257	4647	1755
25.8167	11283	11060	7320	4708	1756
26.0133	11308	11098	7379	4718	1797
26.2117	11325	11193	7410	4761	1796
26.4083	11339	11196	7413	4801	1799
26.605	11363	11297	7495	4846	1841
26.8017	11374	11243	7567	4808	1830
27	11434	11328	7576	4856	1897
27.1967	11472	11436	7593	4898	1856
27.3933	11560	11451	7728	4954	1920
27.59	11520	11512	7679	4989	1912
27.7883	11536	11630	7756	5058	1908
27.985	11618	11602	7774	5056	1944
28.1817	11573	11672	7819	5118	1944
28.3783	11693	11700	7914	5124	1971
28.5767	11681	11794	7969	5121	1961
28.7733	11730	11815	7976	5177	2036
28.97	11803	11914	8025	5224	2024
29.1667	11811	11957	8065	5243	2012
29.365	11801	11979	8113	5278	2043
29.5617	11847	12104	8092	5281	2029
29.7583	11829	12099	8167	5335	2048
29.955	11928	12092	8230	5402	2083
30.1517	11917	12206	8261	5379	2107
30.35	11924	12321	8315	5443	2103
30.5467	11950	12283	8354	5529	2127
30.7433	12033	12326	8342	5477	2143
30.94	12024	12375	8385	5568	2118
31.1383	12009	12473	8478	5608	2171
31.335	12112	12405	8464	5635	2137
31.5317	12143	12549	8488	5631	2191
31.7283	12095	12598	8582	5643	2184
31.9267	12243	12640	8654	5688	2191
32.1233	12254	12677	8672	5731	2191
32.32	12221	12631	8748	5799	2203
32.5167	12298	12702	8700	5774	2251
32.715	12171	12756	8758	5785	2222
32.9117	12265	12719	8775	5837	2228
33.1083	12280	12851	8803	5839	2278
33.3067	12416	12822	8897	5948	2318
33.5033	12244	12912	8907	5919	2287
33.7	12288	13076	8951	5909	2320
33.8967	12334	12996	8947	5981	2313
34.095	12437	13059	9016	6027	2325
34.2917	12412	13103	9039	6068	2382
34.4883	12509	13186	9090	6069	2437
34.685	12487	13259	9214	6116	2353
34.8833	12690	13175	9178	6132	2416
35.08	12600	13297	9175	6176	2396
35.2767	12511	13298	9302	6158	2454
35.4733	12596	13360	9289	6308	2426
35.67	12631	13427	9341	6278	2426
35.8683	12655	13519	9331	6305	2462
36.065	12599	13464	9387	6330	2443
36.2617	12654	13519	9404	6335	2481
36.46	12745	13559	9403	6351	2511
36.6567	12709	13529	9410	6357	2514
36.8533	12647	13606	9506	6403	2538
37.05	12890	13713	9540	6464	2533
37.2483	12743	13721	9547	6486	2543
37.445	12800	13705	9648	6480	2567
37.6417	12785	13807	9638	6510	2566
37.8383	12946	13791	9638	6613	2552
38.0367	12877	13766	9687	6576	2600
38.2333	12895	13859	9745	6564	2602
38.43	12885	13863	9826	6622	2577
38.6267	12943	13897	9838	6692	2615
38.825	12919	13980	9793	6661	2650
39.0217	12967	13933	9842	6738	2654
39.2183	12909	13951	9832	6783	2643
39.415	12938	14042	9922	6779	2660
39.6133	13008	14077	9988	6802	2669
39.81	13059	14111	10000	6800	2699
40.0067	12965	14126	9937	6860	2707
40.205	12982	14168	10035	6852	2703
40.4017	13099	14149	10064	6940	2717
40.5983	13094	14248	10103	6938	2739
40.795	13167	14268	10195	6953	2746
40.9933	13163	14284	10139	6988	2750
41.19	13084	14284	10165	6996	2755
41.3867	13092	14353	10244	7056	2763
41.5833	13223	14363	10255	7024	2760
41.78	13136	14350	10313	7051	2791
41.9783	13197	14486	10247	7075	2788
42.175	13326	14455	10335	7129	2828
42.3717	13231	14482	10381	7138	2811
42.57	13241	14494	10400	7152	2864
42.7667	13309	14587	10421	7208	2869
42.9633	13283	14581	10389	7235	2844
43.16	13346	14630	10458	7223	2857
43.3583	13291	14673	10510	7256	2907
43.555	13322	14687	10509	7266	2879
43.7517	13375	14708	10575	7309	2907
43.9483	13331	14669	10621	7338	2904
44.1467	13328	14765	10637	7352	2946
44.3433	13434	14716	10628	7430	2942
44.54	13395	14809	10681	7386	2947
44.7367	13497	14801	10634	7414	2949
44.935	13403	14814	10733	7402	2967
45.1317	13377	14835	10725	7472	2978
45.3283	13480	14896	10718	7551	2990
45.525	13438	14918	10764	7519	3023
45.7233	13491	14946	10785	7564	3003
45.92	13427	14939	10813	7578	3018
46.1167	13547	15045	10906	7588	3038
46.3133	13538	15014	10916	7606	3065
46.5117	13528	15026	10848	7586	3038
46.7083	13557	15010	10935	7672	3041
46.905	13674	15154	10954	7673	3050
47.1017	13663	15110	11034	7696	3065
47.3	13579	15034	11099	7702	3104
47.4967	13677	15185	10988	7733	3130
47.6933	13619	15239	11008	7729	3086
47.89	13653	15160	11092	7720	3113
48.0883	13721	15246	11126	7800	3084
48.285	13655	15292	11120	7836	3089
48.4817	13660	15248	11170	7778	3098
48.6783	13693	15348	11150	7790	3154
48.8767	13727	15392	11192	7855	3127
49.0733	13715	15401	11153	7801	3146
49.27	13768	15368	11208	7927	3145
49.4667	13799	15371	11272	7900	3185
49.665	13733	15368	11324	7971	3212
49.8617	13767	15409	11325	7978	3209
50.0583	13745	15440	11336	8043	3233
50.255	13806	15438	11358	8031	3197
50.4533	13837	15520	11342	8026	3251
50.65	13750	15541	11356	7977	3236
50.8467	13792	15506	11404	8065	3293
51.045	13790	15567	11444	8075	3268
51.2417	13841	15593	11472	8096	3247
51.4383	13797	15573	11513	8113	3269
51.6367	13818	15563	11519	8112	3277
51.8333	13840	15640	11536	8113	3281
52.03	13856	15626	11601	8137	3286
52.2283	13918	15630	11551	8199	3311
52.425	13978	15670	11618	8181	3332
52.6217	13846	15781	11593	8224	3325
52.8183	13987	15724	11612	8245	3302
53.0167	13904	15809	11664	8247	3364
53.2133	13945	15850	11664	8325	3395
53.41	13884	15826	11637	8291	3373
53.6067	14025	15878	11700	8307	3378
53.805	13947	15793	11710	8326	3355
54.0017	13989	15796	11714	8335	3359
54.1983	13941	15902	11749	8384	3384
54.395	13931	15873	11790	8367	3377
54.5933	14036	15880	11773	8367	3378
54.79	13995	15950	11846	8432	3406
54.9867	13986	15999	11839	8423	3447
55.1833	13926	15959	11919	8469	3411
55.3817	14085	16042	11924	8499	3449
55.5783	14028	16089	11935	8494	3421
55.775	14099	16034	11946	8544	3446
55.9717	14033	16000	12000	8511	3448
56.17	14091	16089	11956	8611	3447
56.3667	14099	16068	11926	8560	3483
56.5633	14081	16087	12079	8575	3484
56.76	14015	16160	12056	8559	3481
56.9583	14107	16220	12067	8646	3525
57.155	14102	16175	12078	8660	3526
57.3517	14175	16244	12081	8679	3539
57.55	14095	16170	12131	8671	3537
57.7467	14111	16237	12172	8735	3553
57.9433	14157	16259	12145	8691	3539
58.14	14230	16219	12212	8773	3569
58.3383	14225	16286	12214	8684	3595
58.535	14227	16379	12245	8802	3582
58.7317	14225	16414	12252	8863	3610
58.9283	14356	16439	12251	8837	3605
59.1267	14261	16462	12320	8821	3651
59.3233	14270	16426	12288	8866	3622
59.52	14287	16388	12341	8881	3614
59.7167	14271	16531	12311	8941	3690
59.915	14321	16575	12351	8913	3649

## Sheet: Figure 1h
Figure 1h. DETA/NO ALKBH2 activity dose course
	[DETA/NO] (uM)
Time	0	50	75	100	150
0	0.77	0	0	0	0
0.25	-341.23	749	425	537	228
0.50003	1067.77	1597	1205	1307	937
0.75003	2271.77	2336	2013	2059	1429
1.00006	2991.77	2944	2494	2328	1621
1.25006	3522.77	3321	2877	2615	1735
1.50006	4101.77	3705	2934	2594	1696
1.75008	4603.77	3962	3122	2711	1545
2.00008	5134.77	4323	3264	2861	1496
2.25011	5635.77	4564	3402	2928	1466
2.50011	5869.77	4766	3466	2895	1330
2.75014	6183.77	5004	3582	2848	1152
3.00014	6679.77	5211	3693	2964	1076
3.25014	6891.77	5511	3808	3022	989
3.50017	7416.77	5776	4026	2957	838
3.75017	7685.77	6093	4224	3105	866
4.00019	8089.77	6421	4377	3212	737
4.25019	8492.77	6727	4587	3366	712
4.50022	8924.77	7048	4856	3447	576
4.75022	9190.77	7311	5072	3545	666
5.00022	9641.77	7905	5402	3654	737
5.25025	9814.77	8188	5550	3895	800
5.50025	9973.77	8521	5951	3944	804
5.75028	10468.8	8940	6258	4236	842
6.00028	10647.8	9195	6573	4241	889
6.25031	10902.8	9466	6807	4395	867
6.50031	11018.8	9851	7015	4358	928
6.75031	11261.8	10224	7389	4485	851
7.00033	11264.8	10500	7617	4799	1039
7.25033	11509.8	10677	7814	4873	1011
7.50036	11578.8	10827	8092	5029	962
7.75036	11963.8	11197	8314	5314	1057
8.00036	12040.8	11343	8689	5623	1092
8.25039	11891.8	11247	8795	5491	1109
8.50039	11938.8	11225	9020	5696	1116
8.75042	12099.8	11330	9253	5888	1144
9.00042	11949.8	11588	9402	6037	1093
9.25044	12205.8	11782	9618	6267	1107
9.50044	12213.8	11740	9866	6397	1134
9.75047	12089.8	11762	10018	6449	1200
10.0005	11935.8	11634	10202	6708	1101
10.2505	12086.8	11854	10324	6814	1129
10.5005	12177.8	11875	10510	6940	1104
10.7505	12223.8	12194	10737	7248	1233
11.0005	12289.8	12311	10890	7398	1178
11.2505	12228.8	12135	11009	7381	1269
11.5006	12192.8	12137	11139	7541	1142
11.7506	12170.8	11960	11261	7687	1200
12.0006	12169.8	12166	11447	7941	1225
12.2506	12337.8	12282	11746	8219	1249
12.5006	12190.8	12410	11695	8520	1240
12.7506	12419.8	12172	11874	8653	1218
13.0006	12256.8	12639	12030	8991	1271
13.2506	12259.8	12634	12165	9104	1267
13.5006	12395.8	12636	12355	9274	1277
13.7506	12148.8	12702	12424	9664	1260
14.0007	11748.8	13007	12963	9854	1352
14.2507	11341.8	12851	13035	10118	1218
14.5007	11284.8	12814	13211	10338	1321
14.7507	11517.8	12930	13122	10798	1340
15.0007	11045.8	13129	13652	10974	1334
15.2507	11077.8	13321	13719	11258	1323
15.5007	11095.8	13265	13656	11416	1424
15.7508	11305.8	13422	14112	11645	1458
16.0008	11590.8	13412	14293	11879	1476
16.2508	11808.8	13752	14563	12153	1556
16.5008	11780.8	13816	14772	12302	1621
16.7508	11918.8	14045	15017	12510	1648
17.0008	12248.8	14091	15026	12511	1699
17.2508	12474.8	14351	15352	12673	1724
17.5008	12957.8	14480	15600	13027	1802
17.7508	13577.8	14421	15670	13126	1759
18.0009	13798.8	14625	15575	13382	1775
18.2509	14419.8	14782	15553	13487	1941
18.5009	14546.8	14896	16018	13451	1926
18.7509	14502.8	14773	16226	13838	2001
19.0009	14729.8	14948	16082	14083	1964
19.2509	15261.8	15057	15857	14435	1978
19.5009	15261.8	15083	16032	14501	2152
19.7509	15610.8	15340	16256	14570	2058
20.0009	15764.8	15721	16846	14630	1884
20.2509	15715.8	15883	16810	14814	1938
20.501	15630.8	16019	16763	14876	1845
20.751	15709.8	15907	17187	14926	1872
21.001	15619.8	16044	17232	15172	1861
21.251	15279.8	15874	17115	15304	1995
21.501	14949.8	16189	17370	15246	2012
21.751	14716.8	16260	17530	15359	2151
22.001	14163.8	16300	17506	15639	2151
22.2511	13936.8	16358	17394	15813	2430
22.5011	13227.8	16408	17069	15743	2533
22.7511	11449.8	16822	16837	15580	2576
23.0011	8551.77	17086	16626	15801	2677
23.2511	7311.77	17390	16764	15793	2803
23.5011	7026.77	17163	16455	15983	2949
23.7511	6454.77	17651	16365	16286	2963
24.0011	5442.77	17622	16237	16275	3162

## Sheet: Figure 3a
Figure 3a. 5mC (fold change) in 3 different cancer cell lines.
	MDA-MB-231		MDA-MB-468		PC3		U251
	UT	NO	UT	NO	UT	NO	UT	NO
Rep 1	1	1.4	1	1.5	1	1.3	1	1.3
Rep 2	1.1	1.5	0.8	1.6	1	1.2	1	1.3
Rep 3	0.9	2	1.1	1.5	0.9	1.5	0.9	1.6

## Sheet: Figure 3b
Figure 3b. 5mC (fold change) in MDA-MB-231 and MDA-MB-468 cells treated with 0, 50, or 100 uM DETA/NO for 10 days.
	MDA-MB-231			MDA-MB-468
	0	50	100	0	50	100
Rep 1	1	1	2.3	1	1.3	2
Rep 2	0.9	1.2	2.2	0.9	1.3	1.9
Rep 3	1.1	1.3	2.3	1.1	1.3	2.2

## Sheet: Figure 3c
Figure 3c. 5hmC (fold change) in MDA-MB-231 and MDA-MB-468 cells treated with 0, 50, or 100 uM DETA/NO for 10 days.
	MDA-MB-231			MDA-MB-468
	0	50	100	0	50	100
Rep 1	1	1.3	1.8	1	1	2.5
Rep 2	0.9	1	1.3	0.8	1.1	1.5
Rep 3	1	1.6	1.7	1.1	1.1	1.8

[truncated: 16 more sheets: Figure 3d, Figure 3e, Figure 3f, Figure 3h, Figure 3i, Figure 3j, Figure 3k-l, Figure 4b-d, Figure 4e, Figure 4f-g, Figure 5a-b, Figure 5c, Figure 5d-g, Figure 6a,c, Figure 6b,d, Supplementary Data 1]
